# Supplementary material for: Systematic identification of conserved motif modules in the human genome
Source: BMC Genomics. 2010 Oct 14;11:567. doi: 10.1186/1471-2164-11-567 (PMC3091716; doi:10.1186/1471-2164-11-567)
Supplement: Additional file 2 — Comparison of ChIP-seq data with predicted TFBSs of individual motifs. This file describes the results of the comparisons of the ChIP-seq data with the predicted TFBSs for individual motifs. [file 1471-2164-11-567-S2.XLS]

## Sheet: Sheet1 - Table 1
motif	file name	TF	number of peaks	number of overlapped binding sites	number of predicted bingding sites	threshold	number of real binding site (=peaks that have scores larger than the threshold)	precision	recall	precision/recall
M00037	wgEncodeYaleChIPseqPeaksK562Nfe2V2.narrowPeak.gz	NF-E2	5065	66	4278	6.16315	2536	0.0154278	0.0260252	0.5928
M00059	wgEncodeYaleChIPseqPeaksNt2d1Yy1.narrowPeak.gz	YY1	11002	113	1802	6.95464	2786	0.0627081	0.0405599	1.54606
M00069	wgEncodeYaleChIPseqPeaksNt2d1Yy1.narrowPeak.gz	YY1	11002	485	6691	6.0743	4770	0.0724854	0.101677	0.712898
M00118	wgEncodeYaleChIPseqPeaksK562Ifna6hCmyc.narrowPeak.gz	c-Myc	16299	21	107	8.10554	2045	0.196262	0.0102689	19.1121
M00123	wgEncodeYaleChIPseqPeaksK562CmycV2.narrowPeak.gz	c-Myc	15708	14	127	7.97222	2472	0.110236	0.00566343	19.4646
M00127	wgEncodeYaleChIPseqPeaksK562bGata1V2.narrowPeak.gz	GATA-1	5481	13	1402	8.08409	140	0.00927247	0.0928571	0.0998573
M00128	wgEncodeYaleChIPseqPeaksK562bGata1V2.narrowPeak.gz	GATA-1	5481	50	1151	7.45539	1127	0.0434405	0.0443656	0.979149
M00172	wgEncodeYaleChIPseqPeaksK562CjunV2.narrowPeak.gz	c-Jun	26580	14	165	7.24572	7522	0.0848485	0.00186121	45.5879
M00203	wgEncodeYaleChIPseqPeaksK562bGata1V2.narrowPeak.gz	GATA-1	5481	2	331	8.84581	215	0.0060423	0.00930233	0.649547
M00223	wgEncodeYaleChIPseqPeaksK562Ifna30Stat2.narrowPeak.gz	STAT2	6227	51	1784	7.22862	1507	0.0285874	0.0338421	0.844731
M00322	wgEncodeYaleChIPseqPeaksHelas3Cmyc.narrowPeak.gz	c-Myc	18967	664	2899	7.1246	9397	0.229044	0.0706608	3.24146
M00346	wgEncodeYaleChIPseqPeaksK562bGata1V2.narrowPeak.gz	GATA-1	5481	3	194	8.34134	392	0.0154639	0.00765306	2.02062
M00492	wgEncodeYaleChIPseqPeaksHelas3ifngStat1.narrowPeak.gz	STAT1	23844	168	3911	7.14385	7380	0.0429558	0.0227642	1.88699
M00496	wgEncodeYaleChIPseqPeaksHelas3ifngStat1.narrowPeak.gz	STAT1	23844	55	1130	5.92076	12472	0.0486726	0.00440988	11.0372
M00517	wgEncodeYaleChIPseqPeaksK562CjunV2.narrowPeak.gz	c-Jun	26580	145	1715	7.04142	11120	0.0845481	0.0130396	6.48397
M00615	wgEncodeYaleChIPseqPeaksHelas3Max.narrowPeak.gz	Max	24573	158	674	8.47934	3596	0.234421	0.0439377	5.33531
M00671	wgEncodeYaleChIPseqPeaksHct116Tcf4V2.narrowPeak.gz	TCF7L2	33748	46	776	8.49853	3803	0.0592784	0.0120957	4.90077
M00776	wgEncodeYaleChIPseqPeaksHepg2Srebp2.narrowPeak.gz	SREBP2	813	18	8669	6.7774	189	0.00207636	0.0952381	0.0218018
M00777	wgEncodeYaleChIPseqPeaksHelas3ifngStat1.narrowPeak.gz	STAT1	23844	270	5439	7.78701	8056	0.0496415	0.0335154	1.48115
M00789	wgEncodeYaleChIPseqPeaksK562bGata1V2.narrowPeak.gz	GATA-1	5481	4	659	6.78093	794	0.0060698	0.00503778	1.20486
M00793	wgEncodeYaleChIPseqPeaksNt2d1Yy1.narrowPeak.gz	YY1	11002	285	2392	7.90316	2873	0.119147	0.0991994	1.20109
M00799	wgEncodeYaleChIPseqPeaksHelas3Cmyc.narrowPeak.gz	c-Myc	18967	226	1480	8.0547	4189	0.152703	0.0539508	2.83041
M00803	wgEncodeYaleChIPseqPeaksK562bE2f4.narrowPeak.gz	E2F4	15245	1263	3957	7.61377	10527	0.319181	0.119977	2.66035
M00919	wgEncodeYaleChIPseqPeaksK562bE2f4.narrowPeak.gz	E2F4	15245	179	769	7.72772	4159	0.23277	0.0430392	5.40832
M00920	wgEncodeYaleChIPseqPeaksK562bE2f4.narrowPeak.gz	E2F4	15245	472	1589	7.15176	6707	0.297042	0.0703742	4.22089
M00924	wgEncodeYaleChIPseqPeaksK562CjunV2.narrowPeak.gz	c-Jun	26580	163	1765	7.0591	8940	0.0923513	0.0182327	5.06516
M00926	wgEncodeYaleChIPseqPeaksHelas3Cfos.narrowPeak.gz	c-Fos	20574	216	1148	6.76505	10984	0.188153	0.019665	9.56794
M00983	wgEncodeYaleChIPseqPeaksK562Nfe2V2.narrowPeak.gz	NF-E2	5065	11	3294	7.33928	2086	0.0033394	0.00527325	0.633273
M01034	wgEncodeYaleChIPseqPeaksHelas3Max.narrowPeak.gz	Max	24573	176	1574	7.43328	9453	0.111817	0.0186184	6.00572
M01035	wgEncodeYaleChIPseqPeaksNt2d1Yy1.narrowPeak.gz	YY1	11002	254	980	7.52225	3678	0.259184	0.0690593	3.75306
