# Supplementary material for: Systematic identification of conserved motif modules in the human genome
Source: BMC Genomics. 2010 Oct 14;11:567. doi: 10.1186/1471-2164-11-567 (PMC3091716; doi:10.1186/1471-2164-11-567)
Supplement: Additional file 3 — Comparison of the predicted motif pairs with pairs of ChIP-seq experiments. This file describes the results of the comparison of the predicted motif pairs with pairs of ChIP-seq experiments. [file 1471-2164-11-567-S3.XLS]

## Sheet: overlap-result
motif1	factor1	ChIP-seq data for motif 1	number of predicted binding sites for motif 1	overlapped binding sites for motif 1	motif2	factor2	ChIP-seq data for motif 2	number of predicted binding sites for motif 2	overlapped binding sites for motif 2	the number of predicted CRMs containing the motif pairs	True CRMs(m)	the number of true CRMs overlapped with the CRM(n)	n/m
M00037	NF-E2	wgEncodeYaleChIPseqPeaksK562Nfe2V2.narrowPeak.gz	4278	66	M00069	YY1	wgEncodeYaleChIPseqPeaksNt2d1Yy1.narrowPeak.gz	6691	494	103	1	0	0
M00037	NF-E2	wgEncodeYaleChIPseqPeaksK562Nfe2V2.narrowPeak.gz	4278	66	M00776	SREBP2	wgEncodeYaleChIPseqPeaksHepg2Srebp2.narrowPeak.gz	8669	26	211	0	0	-
M00037	NF-E2	wgEncodeYaleChIPseqPeaksK562Nfe2V2.narrowPeak.gz	4278	66	M00803	E2F4	wgEncodeYaleChIPseqPeaksK562bE2f4.narrowPeak.gz	3957	1315	206	5	2	0.4
M00069	YY1	wgEncodeYaleChIPseqPeaksNt2d1Yy1.narrowPeak.gz	6691	494	M00322	c-Myc	wgEncodeYaleChIPseqPeaksK562Ifna30Cmyc.narrowPeak.gz	2899	359	479	37	31	0.837838
M00069	YY1	wgEncodeYaleChIPseqPeaksNt2d1Yy1.narrowPeak.gz	6691	494	M00492	STAT1	wgEncodeYaleChIPseqPeaksHelas3ifngStat1.narrowPeak.gz	3911	223	104	11	3	0.272727
M00069	YY1	wgEncodeYaleChIPseqPeaksNt2d1Yy1.narrowPeak.gz	6691	494	M00776	SREBP2	wgEncodeYaleChIPseqPeaksHepg2Srebp2.narrowPeak.gz	8669	26	720	1	1	1
M00069	YY1	wgEncodeYaleChIPseqPeaksNt2d1Yy1.narrowPeak.gz	6691	494	M00777	STAT2	wgEncodeYaleChIPseqPeaksK562Ifna30Stat2.narrowPeak.gz	5439	80	238	4	4	1
M00069	YY1	wgEncodeYaleChIPseqPeaksNt2d1Yy1.narrowPeak.gz	6691	494	M00803	E2F4	wgEncodeYaleChIPseqPeaksK562bE2f4.narrowPeak.gz	3957	1315	587	123	94	0.764228
M00069	YY1	wgEncodeYaleChIPseqPeaksNt2d1Yy1.narrowPeak.gz	6691	494	M00920	E2F4	wgEncodeYaleChIPseqPeaksK562bE2f4.narrowPeak.gz	1589	476	229	52	41	0.788462
M00322	c-Myc	wgEncodeYaleChIPseqPeaksHelas3Cmyc.narrowPeak.gz	2899	684	M00776	SREBP2	wgEncodeYaleChIPseqPeaksHepg2Srebp2.narrowPeak.gz	8669	26	240	2	1	0.5
M00322	c-Myc	wgEncodeYaleChIPseqPeaksHelas3Cmyc.narrowPeak.gz	2899	684	M00803	E2F4	wgEncodeYaleChIPseqPeaksK562bE2f4.narrowPeak.gz	3957	1315	621	244	101	0.413934
M00322	c-Myc	wgEncodeYaleChIPseqPeaksHelas3Cmyc.narrowPeak.gz	2899	684	M00920	E2F4	wgEncodeYaleChIPseqPeaksK562bE2f4.narrowPeak.gz	1589	476	264	107	87	0.813084
M00492	STAT1	wgEncodeYaleChIPseqPeaksHelas3ifngStat1.narrowPeak.gz	3911	223	M00803	E2F4	wgEncodeYaleChIPseqPeaksK562bE2f4.narrowPeak.gz	3957	1315	193	25	17	0.68
M00496	STAT1	wgEncodeYaleChIPseqPeaksHelas3ifngStat1.narrowPeak.gz	1130	69	M00803	E2F4	wgEncodeYaleChIPseqPeaksK562bE2f4.narrowPeak.gz	3957	1315	103	17	13	0.764706
M00517	c-Jun	wgEncodeYaleChIPseqPeaksK562CjunV2.narrowPeak.gz	1715	147	M00803	E2F4	wgEncodeYaleChIPseqPeaksK562bE2f4.narrowPeak.gz	3957	1315	100	23	10	0.434783
M00776	SREBP2	wgEncodeYaleChIPseqPeaksHepg2Srebp2.narrowPeak.gz	8669	26	M00777	STAT2	wgEncodeYaleChIPseqPeaksK562Ifna30Stat2.narrowPeak.gz	5439	80	495	2	2	1
M00776	SREBP2	wgEncodeYaleChIPseqPeaksHepg2Srebp2.narrowPeak.gz	8669	26	M00793	YY1	wgEncodeYaleChIPseqPeaksNt2d1Yy1.narrowPeak.gz	2392	292	171	0	0	-
M00776	SREBP2	wgEncodeYaleChIPseqPeaksHepg2Srebp2.narrowPeak.gz	8669	26	M00803	E2F4	wgEncodeYaleChIPseqPeaksK562bE2f4.narrowPeak.gz	3957	1315	447	5	4	0.8
M00776	SREBP2	wgEncodeYaleChIPseqPeaksHepg2Srebp2.narrowPeak.gz	8669	26	M00920	E2F4	wgEncodeYaleChIPseqPeaksK562bE2f4.narrowPeak.gz	1589	476	156	3	3	1
M00777	STAT1	wgEncodeYaleChIPseqPeaksHelas3ifngStat1.narrowPeak.gz	5439	327	M00803	E2F4	wgEncodeYaleChIPseqPeaksK562bE2f4.narrowPeak.gz	3957	1315	286	39	27	0.692308
M00793	YY1	wgEncodeYaleChIPseqPeaksNt2d1Yy1.narrowPeak.gz	2392	292	M00803	E2F4	wgEncodeYaleChIPseqPeaksK562bE2f4.narrowPeak.gz	3957	1315	127	65	42	0.646154
M00799	c-Myc	wgEncodeYaleChIPseqPeaksHelas3Cmyc.narrowPeak.gz	1480	227	M00803	E2F4	wgEncodeYaleChIPseqPeaksK562bE2f4.narrowPeak.gz	3957	1315	142	57	44	0.77193
M00803	E2F4	wgEncodeYaleChIPseqPeaksK562bE2f4.narrowPeak.gz	3957	1315	M00983	NF-E2	wgEncodeYaleChIPseqPeaksK562Nfe2V2.narrowPeak.gz	3294	11	155	1	1	1
M00803	E2F4	wgEncodeYaleChIPseqPeaksK562bE2f4.narrowPeak.gz	3957	1315	M01035	YY1	wgEncodeYaleChIPseqPeaksNt2d1Yy1.narrowPeak.gz	980	256	129	73	53	0.726027
