# Supplementary material for: Systematic identification of conserved motif modules in the human genome
Source: BMC Genomics. 2010 Oct 14;11:567. doi: 10.1186/1471-2164-11-567 (PMC3091716; doi:10.1186/1471-2164-11-567)
Supplement: Additional file 4 — Motif order preference. This file describes the order preference among motifs in the predicted motif modules. [file 1471-2164-11-567-S4.TXT]

Table S4a --- order preference
This file shows the order preference of 35693 motif pairs for 35182 motif modules. Here each row represents a motif pair. The 1-st column is the name of motif module and the next two columns are the motif pairs. Such as 2 M00119 M00799, means in the 2-nd motif module, there is a significant order as M00119 is on the left of M00799. The last column is the q value calculated by using binomial model…
Table S4b --- proportion of genes with significant orders
This file shows the proportion of genes with the above 35693 significant orders. Each row represents a significant order. The 1-st column is the name of motif module and the next two columns are the motif pairs with the order, these three columns are as the same as Table 4a.txt. The 4-th column is the number of genes that have this order and the 5-th column is the corresponding proportion.
Table S4a
2	M00119	M00799	0
3	M00118	M00799	0
35	M00236	M00217	0
77	M00985	M00726	0
161	M00615	M00123	0
167	M00615	M00796	0
183	M00615	M00055	0
186	M00615	M00055	0
189	M00615	M00055	0
198	M00615	M00055	0
204	M00615	M00055	0
207	M00615	M00055	0
209	M00615	M00055	0
211	M00615	M00055	0
212	M00615	M00055	0
213	M00539	M00796	0
249	M00539	M00220	0
250	M00516	M00737	0
265	M00800	M00516	0.037814325
813	M00985	M00799	0
912	M00938	M00940	0.012437957
967	M00940	M00947	0.033170046
988	M00938	M00716	0.033170046
1008	M00938	M00940	0.037814325
1024	M00938	M00940	0.015153301
1234	M00938	M00940	0.04792057
1236	M00938	M00940	0.009120815
1352	M00373	M00189	0.042453722
1379	M00938	M00940	0.022728646
1501	M01036	M00982	0.042453722
1551	M00938	M00940	0.017069709
1606	M00017	M00801	0
1722	M00138	M00795	0
1923	M00113	M00483	1.72E-08
2027	M00251	M00483	0
2028	M00538	M00251	0
2028	M00251	M00483	0
2028	M00538	M00483	0
2162	M00807	M00466	0.037814325
3294	M00143	M00695	0.037814325
3800	M00721	M00807	0.042453722
3885	M00531	M00982	0.042453722
3889	M00531	M00982	0.002179296
4247	M00929	M00693	0.001807071
5245	M00920	M00085	0.029225525
5249	M00920	M00085	0.012849946
5326	M00920	M00491	0.033170046
5330	M00920	M00915	0.014120588
5410	M00920	M00800	0.029225525
5411	M00920	M00800	0.029225525
5823	M00373	M00716	0.003442949
5840	M00373	M00716	0.009120815
5855	M00373	M00716	0.010397211
5860	M00373	M00716	0.010397211
5861	M00373	M00716	0.037814325
6303	M00005	M00446	0.017069709
6741	M00920	M00947	0.04792057
7174	M00920	M00982	0.04792057
7211	M00143	M00720	0.029225525
7237	M00920	M00982	0.010850904
7756	M00920	M00982	0.016692849
7839	M00920	M00807	0.04792057
7840	M00920	M00807	0.042453722
7845	M00920	M00807	0.037814325
7852	M00650	M00807	0.005468041
8147	M00143	M00196	0.042453722
8389	M00373	M00982	0.042453722
8478	M00373	M00982	0.033170046
8495	M00373	M00915	0.042453722
8597	M01036	M00982	0.042453722
8728	M00143	M00938	0.029225525
8856	M00143	M00938	0.012437957
8860	M00143	M00938	0.017069709
8861	M00143	M00938	0.04792057
8936	M01036	M00800	0.012437957
8936	M01036	M00982	0.04792057
9034	M00327	M00801	0
9193	M01036	M00915	0.025987049
9205	M01036	M00915	0.029225525
9239	M00236	M00799	0
9288	M00236	M00799	0
9296	M00236	M00799	0
9298	M00236	M00799	0
9303	M00236	M00799	0
9314	M00236	M00799	0
9315	M00236	M00799	0
9322	M00236	M00799	0
9326	M00236	M00799	0
9327	M00236	M00799	0
9335	M00236	M00799	0
9336	M00236	M00799	0
9338	M00236	M00799	0
9342	M00236	M00799	0
9346	M00236	M00799	0
9347	M00236	M00799	0
9348	M00236	M00799	0
10093	M00797	M00483	1.03E-06
10160	M00929	M00693	0.002271423
10987	M00261	M00977	0.009120815
11283	M00373	M00915	0.004455661
12107	M00373	M00915	0.037814325
12448	M00800	M00915	0.04792057
12806	M00797	M00982	0.042453722
13014	M00800	M00915	0.029225525
13053	M00373	M00938	0.042453722
13254	M00373	M00915	0.001771456
13737	M00373	M00915	0.011209981
14287	M00495	M00926	0
14288	M00495	M00926	0
14289	M00495	M00926	0
14290	M00495	M00926	0
14291	M00495	M00926	0
14292	M00495	M00926	0
14293	M00495	M00926	0
14294	M00495	M00926	0
14295	M00495	M00926	0
14296	M00495	M00926	0
14297	M00495	M00926	0
14298	M00495	M00926	0
14299	M00495	M00926	0
14300	M00495	M00926	0
14301	M00495	M00926	0
14302	M00495	M00926	0
14303	M00495	M00926	0
14304	M00495	M00926	0
14305	M00495	M00926	0
14306	M00495	M00926	0
14307	M00495	M00926	0
14308	M00495	M00926	0
14309	M00495	M00926	0
14310	M00495	M00926	0
14311	M00495	M00926	0
14312	M00495	M00926	0
14313	M00495	M00926	0
14314	M00495	M00926	0
14315	M00495	M00926	0
14316	M00495	M00926	0
14317	M00495	M00926	0
14318	M00495	M00926	0
14319	M00495	M00926	0
14320	M00495	M00926	0
14321	M00495	M00926	0
14322	M00495	M00926	0
14323	M00284	M00926	1.11E-05
14323	M00495	M00926	0
14323	M00284	M00495	0.000146858
14324	M00284	M00926	2.46E-10
14324	M00821	M00926	0
14324	M00284	M00821	0
14325	M00495	M00926	0
14326	M00495	M00926	0
14327	M00495	M00926	0
14328	M00495	M00926	0
14329	M00495	M00926	0
14396	M00143	M00189	0.00318159
14851	M00929	M00693	0.000304356
14999	M00373	M00652	0.025937022
15000	M00373	M00652	0.029225525
16087	M00141	M01036	0.014936333
16270	M00329	M00652	0.007545917
16333	M00261	M00977	4.43E-05
16334	M00261	M00977	7.49E-07
16335	M00261	M00977	3.01E-07
16523	M00373	M00652	0.033170046
16599	M00373	M00652	0.04792057
16657	M00373	M00652	0.037814325
17013	M00657	M00652	0.014592277
17026	M00657	M00652	0.025937022
17028	M00657	M00652	0.002557327
18069	M00373	M00652	0.007545917
18077	M00143	M00652	0.012437957
18145	M00143	M00652	0.042453722
18425	M00373	M00652	0.033170046
19362	M00800	M00915	0.04792057
19404	M00373	M00652	0.005468041
20409	M00800	M00931	0.029225525
20446	M00800	M00931	0.046587841
20447	M00800	M00931	0.046587841
20858	M00257	M00652	0.042453722
20945	M00373	M00652	0.042453722
21198	M00373	M00652	0.042453722
22823	M00189	M00695	0.016692849
22824	M00189	M00695	0.04792057
23032	M00329	M00446	0.04792057
23041	M00189	M00933	0.04792057
23462	M01001	M00807	0.033170046
24229	M01001	M00491	0.012437957
24422	M01001	M00491	0.033170046
25291	M00189	M00982	0.029225525
25816	M00189	M00982	0.025937022
25966	M00189	M00982	0.04792057
26028	M00189	M00982	0.029225525
26029	M00189	M00982	0.019641492
26030	M00189	M00982	0.04792057
26033	M00189	M00982	0.047878398
26803	M00261	M00977	0
26917	M00135	M00342	0
26918	M00080	M00789	0
26922	M00004	M00913	1.47E-09
27294	M00966	M00444	0.042453722
28293	M00929	M01034	0.00146984
28328	M00929	M01034	0.022354227
28341	M00929	M01034	0.000295637
28369	M00929	M01034	0.029225525
28386	M00002	M01034	0.047878398
28390	M00002	M01034	0.002699165
28391	M00929	M01034	0.033170046
28405	M00929	M01034	3.23E-08
28415	M00929	M01034	0.004443848
28448	M00929	M01034	0.006204868
28451	M00929	M01034	0.008274822
29207	M00237	M00778	0.000486145
29209	M00237	M00778	0.012849946
29211	M00237	M00778	0.017391705
29212	M00237	M00778	0.017391705
29213	M00237	M00778	4.09E-07
29215	M00237	M00778	0.014936333
30652	M00261	M00977	5.30E-11
31405	M00929	M00693	0.006943262
31863	M01009	M00649	0.01730973
32172	M00196	M00695	0.014592277
32560	M00261	M00977	0.000997733
32561	M00261	M00977	9.06E-05
32562	M00261	M00977	4.05E-06
33423	M00196	M00695	0.029225525
33426	M00196	M00695	0.04792057
34679	M00929	M00693	0.000892695
34818	M00378	M01047	0.027998125
35879	M00329	M00720	0.033170046
36332	M00929	M00693	0.001771456
37234	M00114	M00982	0.033170046
37909	M00114	M00444	0.008274822
37910	M00114	M00444	0.00639263
38365	M01001	M00189	0.042453722
38459	M01001	M00189	0.002476745
38976	M00261	M00977	0.01314459
38982	M00261	M00977	0.000490849
38983	M00261	M00977	0.000310663
38989	M00261	M00977	7.42E-05
38991	M00261	M00977	4.69E-05
38994	M00261	M00977	2.41E-06
38995	M00261	M00977	3.87E-06
41689	M00800	M00915	0.025987049
41924	M00135	M00342	0
42112	M00929	M00693	1.26E-05
42268	M00196	M00803	0.012437957
42274	M00196	M00803	0.02263407
42285	M00196	M00803	0.004443848
42554	M00329	M00720	0.016692849
44018	M00196	M00698	0.025987049
44194	M00650	M00698	0.037814325
44454	M00915	M00698	0.033170046
44615	M01036	M01031	0.005626204
45035	M00938	M00716	0.025937022
45421	M00929	M00693	0.004787244
45457	M00929	M00693	0.025937022
45462	M00929	M00693	0.004203114
45484	M00716	M00281	0.042453722
45898	M00058	M00277	6.17E-06
45907	M00005	M00277	0.001771456
48728	M00196	M00695	0.02263407
48924	M00649	M00720	0.025937022
49019	M01001	M00720	0.04792057
49114	M00196	M00803	0.042453722
49289	M00716	M00915	0.033170046
50235	M00774	M00051	0.037814325
50237	M00774	M00051	0.014936333
50238	M00774	M00051	0.037814325
50839	M00800	M00069	0.04792057
50856	M00189	M00695	0.029225525
50857	M00189	M00695	0.029225525
50859	M00373	M00915	0.037814325
50884	M00800	M00069	0.016692849
50893	M00189	M00695	0.014120588
50902	M00189	M00695	0.042453722
50924	M00800	M00069	0.025937022
53057	M00800	M00915	0.016692849
53382	M00373	M00982	0.02263407
53515	M00380	M00933	0.022354227
53523	M00380	M00982	0.04792057
53607	M00380	M00982	0.04792057
53742	M00380	M00982	0.002800178
53743	M00380	M00982	0.04792057
53744	M00380	M00982	0.014592277
53756	M00380	M00938	0.042453722
53756	M00380	M00982	0.02263407
53762	M00380	M00982	0.042453722
53816	M00380	M00982	0.029225525
54397	M00716	M00915	0.029225525
54883	M00322	M00982	0.042453722
55225	M00261	M00977	9.06E-05
55235	M00261	M00977	0.000337626
55244	M00261	M00977	3.69E-06
55249	M00261	M00977	6.10E-05
55260	M00261	M00977	0.002800178
55271	M00261	M00977	3.00E-07
55288	M00261	M00977	1.09E-05
55296	M00261	M00977	1.88E-05
55308	M00261	M00977	3.90E-05
55343	M00261	M00977	0.002001295
55364	M00261	M00977	0.000997733
55383	M00261	M00977	0.010850904
55440	M00261	M00977	0.003672581
55461	M00261	M00977	0.002800178
55462	M00261	M00977	0.000304356
55463	M00261	M00977	0.010850904
55464	M00261	M00977	0.017069709
55477	M00261	M00977	0.002271423
55494	M00261	M00977	0.000699238
55495	M00261	M00977	5.64E-05
55496	M00261	M00977	0.002557327
55507	M00261	M00977	0.002800178
55508	M00261	M00977	0.004455661
55509	M00261	M00977	0.000699238
55533	M00261	M00977	0.000997733
55536	M00261	M00977	0.006085952
55554	M00261	M00977	0.04792057
55562	M00261	M00977	0.033170046
55563	M00261	M00977	0.000495284
55572	M00261	M00977	0.04792057
55573	M00261	M00977	0.037814325
55584	M00261	M00977	0.04792057
55589	M00261	M00977	0.00126806
55590	M00261	M00977	0.007545917
55591	M00261	M00977	0.000892695
55592	M00261	M00977	9.09E-05
55663	M00800	M00716	0.042453722
56408	M00800	M00695	0.029225525
56801	M00716	M00982	0.04792057
58792	M00800	M00189	0.042453722
58802	M00373	M00982	0.004455661
58903	M00196	M00982	0.037814325
59249	M00716	M00915	0.009120815
59282	M00665	M00470	0.033170046
59286	M00665	M00470	0.010850904
59293	M00665	M00470	0.014120588
59294	M00665	M00470	0.017069709
59295	M00665	M00470	0.001420231
59332	M00470	M00915	0.002557327
59471	M00716	M00915	0.033170046
60714	M00800	M00716	0.029225525
61080	M00938	M00716	0.037814325
61951	M00929	M01028	0.000436103
62240	M00056	M00257	0.04792057
62464	M00929	M00915	0.04792057
62547	M00929	M00938	0.042453722
62553	M00929	M00938	0.029225525
62554	M00929	M00938	0.019641492
63792	M00657	M01028	0.029225525
63793	M00657	M01028	0.017069709
63794	M00657	M01028	0.029225525
63827	M00938	M00716	0.033170046
63899	M00657	M00982	0.003928912
63902	M00657	M00982	0.042453722
63904	M00657	M00982	0.029225525
63923	M00657	M00947	0.00160757
63935	M00657	M00947	0.042453722
63936	M00657	M00947	0.042453722
63939	M00657	M00947	0.037814325
63981	M00657	M01036	0.037814325
63987	M00657	M00982	0.014120588
64073	M00657	M00982	0.007545917
64159	M00657	M00982	0.029225525
64202	M00657	M00982	0.022354227
64223	M00261	M01036	0.033170046
64254	M00657	M00982	0.04792057
64268	M00657	M00982	0.015153301
64286	M00657	M00982	0.04792057
64289	M00657	M00982	0.042453722
64302	M00657	M00938	0.033170046
64303	M00657	M00982	0.012437957
64319	M00657	M00982	0.042453722
64329	M00657	M00982	0.010850904
64332	M00657	M00982	0.012437957
64334	M00657	M00982	0.003023391
64335	M00657	M00982	0.010850904
64389	M00657	M00982	0.004455661
64403	M00657	M00982	0.004203114
64405	M00657	M00982	0.011209981
64515	M00800	M00491	0.022354227
64523	M00657	M00982	0.042453722
64661	M00657	M00982	0.01730973
64703	M00657	M00938	0.037814325
64743	M00657	M00982	0.025937022
64745	M00657	M01036	0.022354227
64745	M00189	M01036	0.042453722
64789	M00657	M00982	0.033170046
64792	M00657	M00982	0.000997733
64794	M00657	M00982	0.025987049
64828	M00657	M00982	0.033170046
64839	M00657	M00329	0.04792057
64842	M00657	M00982	0.033170046
64843	M00657	M00982	0.000997733
64844	M00657	M00982	0.042453722
64848	M00657	M00329	0.014936333
64850	M00657	M00982	0.04792057
64871	M00657	M01036	0.033170046
64872	M00657	M01036	0.042453722
64874	M00657	M00982	0.006204868
64875	M00657	M00982	0.037814325
64876	M00657	M00982	0.017069709
64879	M00657	M00982	0.033170046
64881	M00657	M00982	0.004203114
64902	M00657	M00938	0.04792057
64902	M00657	M00982	0.04792057
64903	M00657	M00982	0.009507573
64922	M00657	M01036	0.029225525
64923	M00657	M01036	0.042453722
64923	M00657	M00982	0.010397211
64925	M00657	M01036	0.04792057
64926	M00657	M01036	0.04792057
64928	M00657	M00982	0.014120588
64929	M00657	M00982	0.002001295
64931	M00657	M00982	0.042453722
64942	M00657	M00982	0.025937022
64947	M00657	M00982	0.042453722
64950	M00657	M00982	0.042453722
64955	M00657	M01036	0.04792057
64955	M00657	M00982	0.005468041
64956	M00657	M01036	0.02263407
64956	M00657	M00982	0.000304356
64957	M00657	M01036	0.014120588
64957	M00657	M00982	0.002557327
64958	M00657	M01036	0.02263407
64958	M00657	M00982	0.002001295
64962	M00657	M00982	0.037814325
64964	M00657	M00982	0.012849946
65378	M00800	M00491	0.029225525
65421	M00915	M00698	0.033170046
65783	M00085	M01028	0.016692849
66138	M00800	M00915	0.014120588
66148	M00800	M00915	0.037814325
66396	M00800	M00716	0.029225525
66424	M00800	M00915	0.033170046
66643	M00373	M00915	0.042453722
66648	M00373	M00915	0.04792057
66649	M00373	M00915	0.04792057
66653	M00373	M00915	0.022354227
66874	M00373	M00915	0.033170046
68993	M00325	M00720	0.04792057
69168	M00325	M00720	0.029225525
69195	M00189	M00695	0.025937022
69196	M00189	M00695	0.022354227
69566	M00196	M00695	0.025937022
69570	M00196	M00695	0.037814325
70151	M00196	M00720	0.006204868
70835	M00196	M00720	0.037814325
71060	M00196	M00720	0.014120588
71411	M00444	M00932	0.025987049
72130	M00800	M01028	0.04792057
72135	M00189	M01028	0.025987049
72401	M00929	M01028	0.029225525
72402	M00929	M01028	0.033170046
72404	M00929	M01028	0.012437957
72405	M00929	M01028	0.033170046
72406	M00929	M01028	0.002476745
72713	M00716	M01028	0.037814325
72922	M00196	M01028	0.025937022
72936	M00196	M01028	0.042453722
72942	M00196	M01028	0.042453722
73295	M00929	M01028	0.029225525
73374	M00373	M01028	0.042453722
73603	M00931	M00915	0.033170046
73863	M00261	M01036	0.006204868
74781	M00800	M00333	0.016692849
74790	M00800	M00720	0.019903025
75246	M00800	M00716	0.04792057
75519	M00143	M00531	0.033170046
76284	M00189	M00947	0.037814325
76285	M00189	M00947	0.042453722
76589	M00800	M00933	0.006204868
76590	M00800	M00933	0.010397211
81668	M00189	M00695	0.019641492
81669	M00189	M00695	0.022728646
81670	M00189	M00695	0.014592277
81672	M00189	M00695	0.037814325
83446	M00800	M00733	0.029225525
83686	M00444	M00982	0.042453722
83738	M00800	M00915	0.025937022
85713	M00800	M00982	0.04792057
85726	M00373	M00982	0.04792057
85742	M00800	M00982	0.037814325
85765	M00444	M00982	0.003442949
85838	M00143	M00491	0.019641492
86204	M00665	M00329	0.033170046
86210	M00665	M00329	0.005468041
86215	M00665	M00329	0.014592277
86332	M00665	M00716	0.042453722
86647	M00665	M00716	0.029225525
86760	M00444	M00982	0.00795508
86789	M00665	M00938	0.016692849
86793	M00665	M00938	0.033170046
87403	M00665	M00938	0.02263407
87499	M00665	M00716	0.042453722
87579	M00800	M00938	0.04792057
89717	M00341	M00982	0.029225525
90090	M00261	M01036	0.033170046
90091	M00261	M01036	0.04792057
90092	M00261	M01036	0.04792057
90348	M00444	M00982	0.04792057
90472	M00716	M00933	0.042453722
90552	M00373	M00982	0.042453722
91094	M00373	M00982	0.033170046
91470	M00373	M00982	0.025937022
91577	M00373	M00982	0.009120815
91642	M00373	M00982	0.003928912
91787	M00373	M00982	0.025937022
91789	M00373	M00982	0.017069709
92340	M00143	M00720	0.029225525
93342	M00444	M00982	0.04792057
93916	M00261	M01036	0.042453722
94232	M00261	M01036	0.042453722
95078	M00143	M00491	0.019641492
95280	M00196	M00938	0.029225525
95520	M00196	M00938	0.042453722
96001	M00196	M00695	0.04792057
96163	M00800	M00720	0.04792057
97938	M00196	M00720	0.04792057
97970	M00800	M00938	0.042453722
98314	M00444	M00982	0.033170046
98345	M00444	M00982	0.019903025
98353	M00444	M00982	0.00795508
99572	M00373	M00938	0.025937022
99989	M00716	M00982	0.042453722
99997	M00716	M00982	0.025987049
100612	M00329	M00932	0.042453722
101446	M00444	M00982	0.033170046
101563	M00189	M00915	0.012849946
101756	M00444	M00938	0.042453722
101758	M00444	M00938	0.019641492
101759	M00444	M00938	0.029225525
101960	M00444	M00938	0.029225525
101987	M00716	M00982	0.025987049
102046	M00716	M00982	0.037814325
102064	M00444	M00982	0.042453722
102215	M00929	M00716	0.033170046
103109	M00800	M00915	0.04792057
103952	M00196	M00716	0.04792057
104125	M00491	M00932	0.014592277
104126	M00491	M00932	0.042453722
104855	M00373	M00695	0.042453722
106830	M00716	M00982	0.033170046
106836	M00716	M00982	0.012437957
106959	M00929	M00938	0.014936333
107429	M00373	M00938	0.004455661
107430	M00373	M00938	0.04792057
107431	M00373	M00938	0.0065944
107432	M00373	M00938	0.042453722
107435	M00373	M00938	0.037814325
107683	M00189	M00915	0.033170046
108374	M00373	M00938	0.022354227
108583	M00373	M00938	0.04792057
108584	M00373	M00938	0.012437957
108585	M00373	M00938	0.029225525
108587	M00373	M00938	0.029225525
108588	M00373	M00938	0.029225525
108589	M00373	M00938	0.005313082
108728	M00231	M00026	0
108729	M00231	M00026	0
108730	M00231	M00026	0
108731	M00232	M00026	0
108732	M00232	M00026	1.18E-09
108733	M00231	M00026	1.67E-10
108734	M00232	M00026	0
108735	M00232	M00026	0
108736	M00231	M00026	0
108737	M00232	M00026	0
108738	M00232	M00026	0
108739	M00232	M00026	0
108740	M00232	M00026	0
108741	M00232	M00026	0
108741	M00026	M00471	0
108741	M00232	M00471	0
108742	M00231	M00026	0
108742	M00026	M00471	0
108742	M00231	M00471	0
109289	M00224	M00223	0
109314	M00224	M00223	3.27E-10
109327	M00224	M00223	0
109336	M00224	M00223	0
109337	M00224	M00223	0
109338	M00953	M00481	0
109339	M00953	M00481	0
109340	M00953	M00481	8.25E-12
109341	M00953	M00481	0
109342	M00953	M00481	0
109343	M00953	M00481	0
109344	M00953	M00481	0
109345	M00953	M00481	0
109346	M00953	M00481	0
109347	M00953	M00481	0
109348	M00953	M00481	0
109349	M00953	M00481	0
109350	M00953	M00481	0
109351	M00953	M00481	0
109352	M00953	M00481	0
109353	M00953	M00481	0
109354	M00953	M00481	0
110216	M00261	M00977	4.67E-07
110401	M00135	M00342	0
110509	M01036	M00762	0.003023391
110538	M01036	M00762	0.012437957
112107	M00774	M00051	0.009120815
113851	M00341	M00915	0.029225525
113852	M00341	M00915	0.009120815
113853	M00341	M00915	0.010850904
114167	M00800	M00915	0.042453722
114421	M01009	M00982	0.025937022
114594	M00261	M00977	2.00E-05
114597	M00261	M00977	0.002557327
114617	M00261	M00977	0.00795508
114623	M00261	M00977	5.64E-05
114630	M00261	M00977	2.95E-05
114635	M00261	M00977	0.006943262
114638	M00261	M00977	9.63E-05
114639	M00261	M00977	7.82E-09
114643	M00261	M00977	5.16E-05
114644	M00261	M00977	6.90E-05
114647	M00261	M00977	4.75E-07
115179	M00322	M00982	0.014936333
115380	M00322	M00982	0.042453722
115795	M00800	M00982	0.025987049
115933	M00657	M00982	0.017069709
115951	M00657	M00982	0.014592277
115969	M00657	M00982	0.033170046
115978	M00657	M01036	0.025937022
115986	M00657	M01036	0.022354227
115987	M00657	M01036	0.016692849
115995	M00657	M01036	0.007545917
115995	M00657	M00982	0.016692849
115997	M00657	M00982	0.019903025
116000	M00657	M01036	0.016692849
116003	M00657	M01036	0.029225525
116587	M00373	M00915	0.029225525
116592	M00373	M00915	0.009507573
116596	M00373	M00915	0.025987049
117486	M00649	M00982	0.025937022
117537	M00649	M00915	0.033170046
117537	M00649	M00982	0.033170046
117547	M00649	M00982	0.012437957
117548	M00649	M00982	0.005797804
117556	M00083	M00982	0.047878398
117568	M00649	M00982	0.011572784
117663	M00322	M00721	0.042453722
117905	M00800	M00915	0.014592277
118608	M00373	M00982	0.017069709
118645	M00800	M00982	0.042453722
118706	M00373	M00982	0.042453722
119161	M00341	M00915	0.037814325
119237	M01001	M00807	0.019982208
120192	M00373	M00938	0.04792057
120271	M00322	M00982	0.042453722
120476	M01036	M00982	0.012437957
120483	M00800	M00915	0.011572784
120888	M00373	M00938	0.033170046
121082	M00322	M00982	0.042453722
121173	M00322	M00982	0.042453722
121185	M00322	M00982	0.010397211
121199	M00444	M00982	0.019641492
121257	M00261	M00982	0.042453722
121285	M00261	M00982	0.04792057
121312	M00322	M00982	0.016692849
121368	M00373	M00915	0.022354227
121392	M00373	M00915	0.025937022
121392	M00373	M00982	0.04792057
121413	M00800	M00915	0.012437957
121415	M00800	M00915	0.029225525
121604	M00322	M00982	0.014936333
121608	M00322	M00982	0.014592277
121608	M00800	M00982	0.014592277
121682	M00322	M00982	0.042453722
121690	M00322	M00982	0.011209981
121691	M00322	M00982	0.01730973
121704	M00322	M00982	0.037814325
121710	M00322	M00982	0.037814325
121720	M00322	M00982	0.01730973
121724	M00322	M00982	0.033170046
121877	M00322	M00982	0.042453722
122247	M00446	M00804	0.016692849
122248	M00446	M00804	0.033170046
122405	M00373	M00982	0.025987049
122502	M00373	M00982	0.04792057
122529	M00373	M00982	0.042453722
122533	M00373	M00982	0.000997733
122990	M00322	M00982	0.042453722
123060	M00322	M00915	0.037814325
123101	M00189	M00915	0.022354227
123255	M00373	M00982	0.033170046
123507	M00322	M00982	0.009120815
123705	M00322	M00982	0.029225525
123749	M00322	M00982	0.037814325
123755	M00322	M00982	0.037814325
123903	M00322	M00982	0.014120588
124047	M00800	M00915	0.002557327
124241	M00800	M00915	0.014936333
124318	M00322	M00982	0.019641492
124338	M00322	M00982	0.006943262
124497	M00373	M00915	0.037814325
124896	M00373	M00915	0.014592277
125360	M00322	M00982	0.037814325
125370	M00373	M00938	0.014120588
125372	M00373	M00938	0.033170046
125405	M00373	M00196	0.016692849
125563	M00322	M00915	0.042453722
125589	M00373	M00915	0.025987049
125602	M00373	M01036	0.010397211
125603	M00373	M01036	0.033170046
125605	M00373	M01036	0.029225525
125607	M00373	M01036	0.04792057
125618	M00373	M00938	0.042453722
125787	M00373	M00938	0.042453722
125788	M00373	M00938	0.025937022
125792	M00373	M00938	0.033170046
125793	M00373	M00938	0.001129269
125815	M00373	M00915	0.033170046
125835	M00373	M00938	0.014120588
125836	M00373	M00982	0.04792057
125846	M00373	M00938	0.025937022
125847	M00373	M00982	0.042453722
125852	M00373	M00915	0.029225525
125857	M00373	M01036	0.02263407
125883	M00800	M00915	0.004455661
126067	M00135	M00342	0
126314	M01036	M01031	0.037814325
126336	M00333	M00775	0.04792057
126457	M00302	M00915	0.014120588
126538	M00333	M00932	0.003023391
126893	M00693	M00002	0.025937022
126927	M00929	M00693	0.00126806
126940	M00929	M00693	0.005468041
126952	M00929	M00693	0.000486145
126956	M00929	M00693	0.004455661
126958	M00929	M00693	0.001420231
126959	M00929	M00693	0.001557463
126987	M00927	M00333	0.010397211
128258	M01001	M00189	0.042453722
128411	M00143	M00695	0.014120588
128422	M00148	M00333	0.017069709
128422	M00148	M00800	0.033170046
129174	M00665	M00189	0.007545917
130601	M00518	M00982	0.022354227
130605	M00518	M00982	0.014592277
130670	M00518	M00982	0.025987049
130873	M00774	M00051	4.13E-05
130874	M00774	M00051	0.017069709
130875	M00774	M00051	0.000997733
131245	M01001	M00720	0.042453722
131429	M00800	M00915	0.037814325
131455	M00800	M00915	0.042453722
131461	M00800	M00915	0.00160757
132160	M01001	M00051	0.04792057
132338	M00373	M00333	0.042453722
133174	M00800	M00720	0.02263407
133837	M00380	M00982	0.033170046
133846	M00380	M00982	0.047878398
134228	M00196	M00720	0.006204868
134311	M00189	M00695	0.017069709
134399	M00189	M00695	0.02263407
134860	M00800	M00649	0.029225525
135246	M00333	M01036	0.014120588
137569	M00333	M00933	0.02263407
137763	M00193	M00084	0.029225525
138140	M01001	M00333	0.033170046
138149	M01001	M00333	0.037814325
138150	M01001	M00333	0.042453722
138886	M00261	M00977	0.00160757
138892	M00261	M00977	0.022354227
138902	M00261	M00977	3.87E-06
138912	M00261	M00977	0.022728646
138924	M00261	M00977	0.037814325
138933	M00261	M00977	0.001129269
138942	M00261	M00977	0.000436103
138948	M00261	M00977	0.000486145
138958	M00261	M00977	0.000272521
138964	M00261	M00977	0.01314459
138971	M00261	M00977	0.000304356
138988	M00261	M00977	3.10E-08
138995	M00261	M00977	0.007545917
139014	M00261	M00977	0.022354227
139025	M00261	M00977	1.50E-05
139039	M00261	M00977	0.001771456
139050	M00261	M00977	1.26E-05
139080	M00261	M00977	0.001807071
139090	M00261	M00977	0.042453722
139091	M00261	M00977	0.003023391
139101	M00261	M00977	0.006204868
139146	M00261	M00977	0.004787244
139152	M00261	M00977	0.005074993
139153	M00261	M00977	0.022728646
139154	M00261	M00977	0.00010695
139155	M00261	M00977	0.033170046
139156	M00261	M00977	0.001045349
139158	M00261	M00977	8.31E-05
139159	M00261	M00977	0.012437957
139318	M00056	M00333	0.010850904
139321	M00056	M00333	0.01314459
139322	M00056	M00333	0.04792057
139421	M00056	M00333	0.042453722
139551	M00982	M00333	0.042453722
139679	M00196	M00695	0.014120588
139715	M00056	M00333	0.04792057
139732	M00143	M00333	0.033170046
139785	M00056	M00333	0.029225525
139802	M00056	M00333	0.029225525
139816	M00056	M00333	0.025937022
139864	M00143	M00333	0.042453722
139866	M00056	M00333	0.042453722
139876	M00143	M00333	0.04792057
139886	M00143	M00333	0.029225525
139889	M00800	M00333	0.037814325
139902	M00196	M00695	0.029225525
139936	M00143	M00333	0.029225525
139998	M00264	M00720	0.02263407
140156	M00264	M00720	0.003672581
140303	M00196	M00720	0.029225525
140304	M00196	M00720	0.022354227
140651	M00657	M00333	0.009507573
140771	M00196	M00698	0.025987049
141005	M00800	M00720	0.02263407
141083	M00196	M00720	0.04792057
141257	M00800	M00649	0.042453722
141692	M00196	M00720	0.009120815
142279	M00196	M00695	0.022354227
142310	M00196	M00695	0.029225525
142327	M00196	M00695	0.037814325
142540	M00325	M00938	0.04792057
143672	M00800	M00915	0.014120588
143895	M00800	M00915	0.029225525
144215	M00706	M00915	0.04792057
144321	M00196	M00982	0.025937022
144740	M00196	M00982	0.029225525
145004	M00196	M00982	0.029225525
145553	M00982	M00333	0.02263407
146612	M00005	M00915	0.009507573
146739	M00333	M00803	0.033170046
146740	M00333	M00803	0.037814325
146812	M00800	M00807	0.022354227
146813	M00800	M00807	0.00795508
146866	M00931	M00915	0.029225525
146952	M00931	M00915	0.04792057
147316	M00931	M00720	0.009120815
147789	M00931	M00915	0.02263407
149918	M00005	M00650	0.029225525
150098	M01001	M00720	0.042453722
150327	M00196	M01028	0.029225525
150337	M00196	M01028	0.04792057
151166	M00196	M00698	0.037814325
151541	M00257	M00982	0.029225525
151946	M01001	M00915	0.033170046
152304	M00257	M00982	0.002557327
152305	M00257	M00982	0.004455661
152306	M00257	M00915	0.029225525
152307	M00257	M00982	0.01730973
152308	M00257	M00915	0.000440907
152308	M00257	M00982	0.000170469
152378	M00257	M00982	0.008274822
152483	M00257	M00491	0.037814325
152483	M00257	M00982	0.037814325
152621	M00257	M00982	0.022728646
152660	M00257	M00982	0.037814325
152663	M00257	M00720	0.025937022
152666	M00257	M00982	0.009120815
152858	M00329	M00938	0.033170046
152951	M00800	M00915	0.006943262
153100	M01001	M00720	0.033170046
153160	M00143	M00720	0.006204868
153340	M00143	M00915	0.019641492
153467	M00800	M00733	0.014120588
153473	M00800	M00733	0.006204868
153475	M00800	M00733	0.004787244
153496	M00800	M00720	0.010397211
153497	M01001	M00720	0.017069709
153497	M00800	M00720	0.00795508
154078	M00329	M00938	0.00795508
154078	M00800	M00938	0.033170046
154112	M00329	M00720	0.019903025
154167	M00143	M00720	0.033170046
154232	M00800	M00193	0.037814325
154430	M00800	M00915	0.014936333
154509	M00373	M00915	0.004455661
154546	M00800	M00915	0.005797804
154859	M00800	M00915	0.04792057
154882	M00800	M00915	0.037814325
154896	M00804	M00915	0.037814325
155267	M00804	M00444	0.016692849
155279	M00804	M00444	0.04792057
156475	M00196	M00720	0.019641492
156554	M00257	M00982	0.01314459
156906	M00005	M00933	0.033170046
156939	M00143	M00938	0.016692849
157947	M00665	M00938	0.005797804
157964	M00665	M00189	0.042453722
158087	M00929	M00982	0.037814325
158939	M00665	M00695	0.04792057
159506	M01001	M00807	0.04792057
159755	M00333	M00803	0.029225525
160152	M00800	M00807	0.016692849
160154	M00800	M00807	0.025937022
160169	M00800	M00807	0.014120588
160175	M00800	M00720	0.033170046
162419	M00196	M00720	0.037814325
162420	M00196	M00720	0.042453722
162545	M00143	M00720	0.010397211
162592	M00143	M00720	0.033170046
162654	M00261	M01036	0.009120815
162733	M00257	M00333	0.014120588
162804	M00333	M00803	0.04792057
163658	M00333	M00803	0.033170046
163776	M00800	M00938	0.04792057
163881	M00196	M00803	0.004787244
164470	M00800	M00915	0.019641492
164527	M00446	M00720	0.037814325
164542	M00446	M00720	0.037814325
164543	M00196	M00720	0.037814325
164824	M00800	M00915	0.029225525
164981	M00196	M00720	0.042453722
165385	M00800	M00720	0.04792057
166193	M00143	M00531	0.006204868
167467	M00800	M00695	0.012437957
167467	M00800	M00915	0.025937022
167473	M01001	M00720	0.016692849
167473	M00196	M00720	0.016692849
167474	M01001	M00720	0.010397211
167475	M01001	M00720	0.005468041
167488	M00800	M00938	0.014592277
167509	M01001	M00720	0.025937022
167510	M01001	M00720	0.029225525
167511	M01001	M00720	0.025937022
167511	M00800	M00720	0.04792057
167512	M01001	M00720	0.009120815
167541	M00800	M00938	0.042453722
167629	M00800	M00933	0.005468041
167629	M00800	M00982	0.012437957
167646	M00800	M00329	0.029225525
167878	M00800	M00938	0.042453722
168171	M01001	M00915	0.019641492
168175	M01001	M00915	0.025937022
168308	M00800	M00915	0.008274822
168752	M00800	M00982	0.042453722
169121	M00800	M00915	0.022354227
169138	M00800	M00915	0.02263407
169714	M00257	M00982	0.025937022
170054	M00196	M00720	0.042453722
170538	M00143	M00932	0.04792057
170738	M01001	M00938	0.037814325
170981	M00800	M00491	0.042453722
171472	M01001	M00720	0.012437957
171599	M00143	M00333	0.022354227
171605	M00143	M00333	0.04792057
171664	M01001	M00938	0.04792057
171693	M01001	M00720	0.033170046
172045	M00373	M00915	0.009120815
172046	M00373	M00915	0.033170046
172055	M00373	M00915	0.04792057
172510	M00929	M00333	0.022728646
173125	M00800	M00720	0.037814325
173140	M00800	M00720	0.019641492
173328	M00257	M00982	0.033170046
173330	M00257	M00982	0.04792057
173917	M00800	M00333	0.033170046
174262	M00135	M00342	0
174263	M00135	M00342	2.17E-12
174264	M00774	M00052	8.31E-05
174265	M00774	M00052	4.29E-10
174278	M00774	M00052	4.21E-12
174279	M00774	M00052	0
174281	M00774	M00052	8.02E-10
174282	M00774	M00052	0
174283	M00774	M00052	2.74E-11
174287	M00774	M00052	1.09E-06
174294	M00774	M00052	5.49E-11
174296	M00774	M00052	5.64E-05
174303	M00774	M00052	1.60E-06
174306	M00774	M00052	1.92E-07
174307	M00774	M00052	0
174308	M00774	M00052	0
174309	M00774	M00052	1.89E-08
174310	M00774	M00052	1.99E-11
174311	M00774	M00052	0
174312	M00774	M00052	0
174313	M00774	M00052	0
174314	M00774	M00052	0
174315	M00774	M00052	0
174316	M00774	M00052	0
174317	M00774	M00052	2.57E-11
174326	M00774	M00052	3.04E-10
174331	M00774	M00052	4.84E-10
174337	M00774	M00052	4.61E-10
174341	M00774	M00052	0
174342	M00774	M00052	0
174345	M00774	M00052	0
174355	M00774	M00052	2.08E-08
174366	M00774	M00052	1.60E-11
174367	M00774	M00052	0
174368	M00774	M00052	0
174369	M00774	M00052	0
174371	M00774	M00052	9.32E-07
174374	M00774	M00052	0
174375	M00774	M00052	0
174376	M00774	M00052	4.81E-09
174382	M00774	M00052	1.79E-10
174407	M00774	M00052	0
174408	M00774	M00052	0
174409	M00774	M00052	0
174419	M00774	M00052	1.21E-09
174439	M00774	M00052	6.27E-12
174443	M00774	M00052	0
174444	M00774	M00052	0
174451	M00774	M00052	0
174453	M00774	M00052	0
174454	M00774	M00052	0
174455	M00774	M00052	0
174456	M00774	M00052	0
174457	M00774	M00052	0
174458	M00774	M00052	0
174467	M00774	M00052	1.99E-11
174469	M00774	M00052	0
174470	M00774	M00052	0
174471	M00774	M00052	0
174472	M00774	M00052	0
174473	M00774	M00052	0
174489	M00774	M00052	2.42E-06
174491	M00774	M00052	0
174506	M00774	M00052	0
174514	M00774	M00052	0
174515	M00774	M00052	0
174516	M00774	M00052	0
174521	M00774	M00052	0
174522	M00774	M00052	0
174523	M00774	M00052	0
174538	M00774	M00052	8.92E-06
174539	M00774	M00052	3.87E-06
174540	M00774	M00052	2.95E-07
174546	M00774	M00052	0
174555	M00774	M00052	0
174556	M00774	M00052	0
174563	M00774	M00052	0
174565	M00774	M00052	0
174566	M00774	M00052	0
174567	M00774	M00052	0
174568	M00774	M00052	0
174571	M00774	M00052	0.000337626
174572	M00774	M00052	1.34E-05
174573	M00774	M00052	0.000160732
174574	M00774	M00052	1.74E-06
174579	M00774	M00052	0
174586	M00774	M00052	0.000100597
174587	M00774	M00052	0
174588	M00774	M00052	4.19E-06
174591	M00774	M00052	1.67E-06
174592	M00774	M00052	6.63E-05
174594	M00774	M00052	0
174596	M00774	M00052	2.79E-08
174597	M00774	M00052	4.80E-09
174633	M01036	M01031	5.64E-05
174651	M00929	M00693	0.006498888
175320	M00800	M00915	0.011209981
175321	M00800	M00915	0.014936333
175383	M00774	M00051	0.00100992
176118	M00776	M00749	5.62E-07
176791	M00800	M00915	0.04792057
177031	M00647	M01036	0.019903025
177032	M00647	M01036	0.014936333
177083	M00800	M00915	0.033170046
177230	M00800	M00915	0.009120815
177242	M00800	M00915	0.022354227
177736	M01001	M00807	0.033170046
177832	M00647	M01036	0.033170046
177867	M00695	M00915	0.029225525
178230	M00929	M00993	0.025987049
178237	M00929	M00993	0.000348606
178238	M00929	M00993	0.009802307
178239	M00929	M00993	0.005468041
178240	M00929	M00993	0.017391705
180069	M00800	M00915	0.000337626
180390	M00800	M00915	0.029225525
180462	M00800	M00915	0.042453722
180466	M00800	M00915	0.022728646
180485	M00800	M00915	0.042453722
180486	M00800	M00915	0.029225525
181073	M00800	M00915	0.042453722
181173	M00143	M00491	0.033170046
181201	M00143	M00491	0.033170046
181480	M00647	M00800	0.042453722
181529	M00695	M00915	0.029225525
181631	M00261	M00977	0.025987049
181895	M00800	M00915	0.0065944
182005	M00261	M00977	0.025987049
182025	M00261	M00977	1.22E-07
182034	M00261	M00977	0.022728646
182043	M00261	M00977	0.010102402
182049	M00261	M00977	4.58E-05
182057	M00261	M00977	0.002699165
182063	M00261	M00977	0.002009911
182467	M00695	M00915	0.04792057
182536	M00800	M00915	0.037814325
182646	M00695	M00915	0.009120815
182658	M00695	M00915	0.012437957
182669	M00800	M00915	0.029225525
182741	M00956	M00921	0.00145989
182741	M00956	M00192	1.35E-06
182741	M00192	M00921	4.19E-06
182759	M00956	M00481	7.49E-07
182760	M00956	M00481	0
182760	M00956	M00960	3.90E-05
182763	M00956	M00447	0
182763	M00956	M00960	0.001249011
182764	M00135	M00342	0
182765	M00138	M00930	2.63E-05
182766	M00138	M00930	0.000283795
182766	M00138	M00342	2.39E-05
182847	M01036	M01031	0.000352982
183797	M00139	M01002	0.04792057
183874	M00139	M01002	0.022728646
184823	M00774	M00051	0.000277538
185294	M00139	M00947	0.042453722
185631	M00196	M00982	0.04792057
186170	M00373	M00915	0.019903025
186645	M00933	M00915	0.022354227
187376	M00933	M00056	0.037814325
187472	M00196	M00695	0.033170046
188189	M00139	M00915	0.01730973
188289	M00929	M00993	0.017391705
188295	M00929	M00993	0.011572784
188296	M00929	M00993	0.029225525
188297	M00929	M00993	0.028917539
189012	M00139	M00915	0.005468041
189014	M00139	M00915	0.029225525
189147	M00139	M00915	0.025937022
189214	M01036	M00915	0.012437957
189700	M00646	M00139	0.017069709
189762	M00261	M00977	0.005468041
189779	M00261	M00977	5.64E-05
189791	M00261	M00977	1.09E-05
189796	M00261	M00977	0.000110938
189802	M00261	M00977	0.014120588
189820	M00261	M00977	0.00024455
189831	M00261	M00977	9.09E-05
189847	M00261	M00977	1.17E-06
189850	M00261	M00977	0.004455661
189851	M00261	M00977	0.00318159
189860	M00261	M00977	6.23E-06
189866	M00261	M00977	1.60E-05
189873	M00261	M00977	5.81E-06
189880	M00261	M00977	0.022354227
189884	M00261	M00977	0.014120588
189885	M00261	M00977	0.017391705
189886	M00261	M00977	0.004593998
189888	M00261	M00977	0.000257183
189891	M00261	M00977	5.94E-05
189892	M00261	M00977	0.005468041
189893	M00261	M00977	4.28E-05
189895	M00261	M00977	0.00145989
190147	M00373	M00720	0.004787244
190148	M00373	M00720	0.025937022
190148	M00807	M00720	0.005468041
190349	M00373	M00720	0.033170046
190436	M00373	M00720	0.022728646
190565	M00373	M00720	0.005468041
190566	M00373	M00720	0.001420231
190566	M00373	M00915	0.00795508
190569	M00373	M00720	0.04792057
190570	M00373	M00720	0.033170046
190766	M00196	M00695	0.04792057
190798	M00196	M00695	0.002557327
190799	M00196	M00695	0.012437957
190956	M00804	M00139	0.042453722
190961	M00804	M00139	0.029225525
191550	M00143	M00698	0.04792057
192030	M00657	M00329	0.037814325
192791	M00139	M00915	0.037814325
192791	M01001	M00915	0.037814325
192828	M00139	M00915	0.022354227
192847	M00196	M00915	0.025937022
192850	M00139	M00915	0.04792057
192881	M00139	M00915	0.033170046
192932	M00139	M00915	0.022354227
193180	M00139	M00915	0.037814325
193796	M00139	M00915	0.037814325
193905	M00196	M00695	0.022354227
193922	M00139	M00915	0.022728646
193933	M00139	M00649	0.048914298
194205	M00139	M00698	0.022728646
194271	M00139	M00915	0.019903025
194483	M00139	M00649	0.037814325
194518	M00139	M00915	0.009120815
194519	M00139	M00915	0.022728646
194716	M00196	M00695	0.037814325
195002	M00800	M00915	0.017069709
195051	M00143	M00650	0.037814325
195447	M00933	M00915	0.019641492
195495	M00982	M00695	0.037814325
195608	M00139	M00915	0.01730973
195644	M00143	M00695	0.04792057
195717	M00143	M00695	0.010397211
195733	M00143	M00695	0.000486145
195734	M00143	M00695	0.025937022
195735	M00143	M00695	0.003672581
195943	M00196	M00915	0.042453722
196805	M00196	M00915	0.016692849
196969	M00196	M00915	0.016692849
196971	M00196	M00915	0.002800178
196972	M00196	M00915	0.033170046
197044	M00933	M00915	0.033170046
197048	M00933	M00915	0.033170046
197156	M00933	M00915	0.04792057
197323	M00929	M00693	9.46E-07
197762	M00800	M00807	0.042453722
198785	M00800	M00915	0.046587841
199003	M00261	M00977	6.38E-11
199025	M00800	M00915	0.048914298
199078	M00261	M00977	8.92E-10
199110	M00261	M00977	0
199115	M00261	M00977	7.29E-09
199116	M00261	M00977	1.22E-11
199118	M00261	M00977	0
199120	M00261	M00977	0
199121	M00261	M00977	0
199402	M00196	M00982	0.042453722
199403	M00196	M00982	0.04792057
199698	M00196	M00915	0.014592277
200922	M00929	M00693	3.25E-06
201279	M01036	M00915	0.04792057
201336	M01036	M00514	0.016692849
201686	M00982	M00915	0.048914298
202699	M00261	M00977	0.000486145
202703	M00261	M00977	1.41E-05
202705	M00261	M00977	0.000276433
202707	M00261	M00977	0.002919614
202708	M00261	M00977	1.05E-06
203103	M00196	M00803	0.037814325
203130	M01036	M00765	0.009802307
203141	M00196	M00803	0.033170046
203146	M00196	M00803	0.00335541
203218	M00196	M00803	0.017391705
203232	M01036	M01031	0.00795508
203581	M00196	M00803	0.026951336
203695	M00929	M00712	0.04792057
203724	M00339	M00971	3.69E-06
204855	M00929	M00693	0.010850904
204885	M00929	M00693	0.04792057
204925	M00929	M00693	0.029225525
204931	M00929	M00693	0.04792057
204948	M00929	M00693	0.037814325
205139	M00196	M00982	0.04792057
205233	M00373	M00803	0.011209981
205457	M00373	M00803	0.010850904
205632	M00058	M00277	2.30E-06
205892	M00008	M00915	0.000486145
206863	M00196	M00803	0.033170046
206959	M00196	M00803	0.042453722
206963	M00196	M00803	0.04792057
207208	M00329	M00720	0.022728646
207961	M00373	M00803	0.014120588
208027	M00196	M00695	0.037814325
208809	M01001	M00189	0.022354227
208810	M01001	M00189	0.014120588
210218	M00518	M00982	0.029225525
210315	M00196	M00803	0.037814325
210430	M00196	M00803	0.025937022
210506	M00196	M00803	0.022354227
210507	M00196	M00803	0.010850904
210508	M00196	M00803	0.017069709
210509	M00196	M00803	0.012437957
210542	M00196	M00803	0.042453722
210550	M00196	M00803	0.017391705
210939	M00257	M00189	0.042453722
211477	M00470	M00915	0.014592277
211734	M00929	M00803	0.04792057
212106	M00774	M00051	0.002557327
212107	M00774	M00051	0.029225525
212108	M00774	M00051	0.019982208
212110	M00774	M00051	0.037814325
212684	M00196	M00803	0.014936333
213701	M00325	M00720	0.042453722
214729	M00800	M00982	0.033170046
214892	M00800	M00982	0.04792057
214931	M00800	M00982	0.04792057
214980	M00800	M00982	0.012437957
214991	M00800	M00982	0.042453722
214992	M00800	M00982	0.029225525
214996	M00800	M00982	0.003442949
215082	M00646	M00196	0.007545917
216882	M00005	M00069	0.012849946
217136	M00257	M00803	0.012437957
217220	M00196	M00803	0.025937022
217623	M00803	M01002	0.04792057
218474	M00380	M00982	0.000892695
218674	M00380	M00982	0.037814325
218687	M00380	M00982	0.00795508
218696	M00380	M00982	0.042453722
218701	M00373	M00982	0.037814325
218702	M00373	M00982	0.014936333
218733	M00380	M00982	0.014936333
218738	M00380	M00982	0.029225525
218741	M00380	M00982	0.016692849
218742	M00380	M00982	0.019641492
218786	M00380	M00982	0.014936333
218796	M00380	M00982	0.042453722
218808	M00380	M00982	0.033170046
218822	M00380	M00982	0.01730973
218828	M00380	M00982	0.019641492
218830	M00380	M00982	0.010397211
218863	M00380	M00982	0.014592277
218864	M00800	M00915	0.02263407
218883	M00380	M00982	0.029225525
218897	M00380	M00982	0.019903025
218898	M00380	M00933	0.042453722
218913	M00380	M00982	0.025937022
218915	M00380	M00982	0.01314459
218932	M00380	M00933	0.029225525
218934	M00380	M00982	0.019982208
218941	M00380	M00982	0.016692849
218942	M00380	M00982	0.04792057
218946	M00380	M00933	0.025987049
218948	M00380	M00982	0.042453722
218996	M00380	M00933	0.033170046
218997	M00380	M00933	0.012849946
218998	M00380	M00933	0.007545917
218999	M00380	M00933	0.04792057
219001	M00380	M00933	0.006204868
219005	M00380	M00982	0.04792057
219008	M00380	M00982	0.037814325
219009	M00380	M00982	0.04792057
219012	M00380	M00982	0.019641492
219013	M00380	M00982	0.009120815
219014	M00380	M00982	0.004787244
219016	M00380	M00982	0.019903025
219017	M00380	M00982	0.003442949
219018	M00380	M00982	0.04792057
219028	M00380	M00933	0.033170046
219028	M00143	M00933	0.016692849
219045	M00380	M00933	0.006204868
219046	M00380	M00933	0.000389821
219048	M00380	M00933	0.002271423
219048	M00800	M00933	0.025937022
219049	M00380	M00933	0.000997733
219052	M00380	M00933	0.037814325
219052	M00380	M00982	0.019641492
219057	M00380	M00933	0.01730973
219066	M00380	M00982	0.042453722
219075	M00380	M00982	0.04792057
219076	M00380	M00982	0.04792057
219078	M00380	M00982	0.04792057
219491	M00977	M00982	0.033170046
219517	M00261	M00977	1.26E-05
219529	M00261	M00977	5.87E-06
219553	M00261	M00977	0.003928912
219563	M00261	M00977	2.02E-06
219574	M00261	M00977	0.000132021
219585	M00261	M00977	1.52E-06
219595	M00261	M00977	1.25E-06
219602	M00261	M00977	1.49E-05
219613	M00261	M00977	6.23E-05
219623	M00261	M00977	1.60E-06
219634	M00261	M00977	5.11E-05
219661	M00261	M00977	2.99E-05
219670	M00261	M00977	7.21E-08
219692	M00261	M00977	1.17E-06
219713	M00261	M00977	0.007218361
219769	M00261	M00977	0.0065944
219784	M00261	M00977	7.67E-08
219804	M00261	M00977	0.001807071
219805	M00261	M00977	0.000704546
219806	M00261	M00977	0.008274822
219825	M00261	M00977	5.16E-05
219843	M00261	M00977	0.000997733
219847	M00261	M00977	0.029225525
219848	M00261	M00977	0.001129269
219849	M00261	M00977	0.003928912
219874	M00261	M00977	0.000176274
219880	M00261	M00977	0.005468041
219881	M00261	M00977	0.000389821
219882	M00261	M00977	0.000160732
219883	M00261	M00977	0.000436103
219884	M00261	M00977	0.001106342
219897	M00261	M00977	0.00160757
219902	M00261	M00977	0.000272521
219903	M00261	M00977	0.003672581
219904	M00261	M00977	0.000997733
219905	M00261	M00977	0.022354227
219906	M00261	M00977	0.001256655
219916	M00261	M00977	1.23E-08
219917	M00261	M00977	4.75E-07
219918	M00261	M00977	4.69E-08
219919	M00261	M00977	2.42E-06
219920	M00261	M00977	1.18E-05
219921	M00261	M00977	1.67E-06
219927	M00261	M00977	0.014592277
219930	M00261	M00977	2.00E-05
219931	M00261	M00977	0.000556782
221571	M00196	M00803	0.025937022
222153	M00648	M00491	0.014120588
222208	M00257	M00982	0.025987049
222298	M00196	M00982	0.04792057
222330	M00196	M00803	0.037814325
222742	M00800	M00803	0.04792057
223813	M00470	M00807	0.014592277
225797	M00800	M00698	0.01314459
225957	M00657	M00982	0.042453722
225958	M00657	M00982	0.006204868
226037	M00657	M00982	0.042453722
226101	M00657	M00649	0.004455661
226111	M00657	M00649	0.022354227
226133	M00657	M00649	0.012437957
226160	M00657	M00649	0.029225525
226200	M00657	M00649	0.012437957
226485	M00657	M00982	0.025987049
226671	M00657	M00649	0.002001295
226673	M00657	M00982	0.037814325
226716	M00657	M00649	0.04792057
226722	M00657	M00982	0.037814325
226723	M00657	M00649	0.029225525
226738	M00373	M00982	0.04792057
226757	M00657	M00982	0.00795508
226784	M00657	M00649	0.033170046
226785	M00657	M00649	0.022728646
226808	M00657	M00982	0.037814325
226882	M00657	M00649	0.016692849
226884	M00657	M00982	0.029225525
226887	M00657	M00982	0.04792057
227015	M00657	M00649	0.025937022
227218	M00650	M00721	0.022728646
228298	M00646	M00196	0.042453722
229064	M00264	M00698	0.033170046
229065	M00264	M00698	0.000556782
229066	M00264	M00698	0.017069709
229066	M00915	M00698	0.033170046
229067	M00264	M00698	0.025987049
230088	M00650	M00083	0.04792057
230919	M00373	M00982	0.033170046
231023	M00083	M00982	0.042453722
231298	M00804	M00444	0.033170046
231521	M00325	M00938	8.31E-05
231524	M00325	M00938	0.019641492
231525	M00325	M00938	0.002557327
231526	M00325	M00938	0.000892695
231527	M00325	M00938	7.59E-05
231938	M00325	M00938	0.033170046
231980	M00325	M00938	0.00318159
231997	M00325	M00938	0.001807071
231998	M00325	M00938	0.000176274
231999	M00325	M00938	0.000699238
232001	M00325	M00938	0.04792057
232002	M00325	M00938	0.029225525
232008	M00325	M00938	0.014120588
232009	M00325	M00938	0.033170046
232012	M00325	M00938	0.006204868
232013	M00325	M00938	0.025937022
232645	M00325	M00938	0.042453722
232646	M00325	M00938	0.042453722
232671	M00325	M00938	0.014120588
232681	M00325	M00329	0.04792057
232685	M00325	M00938	0.009120815
232687	M00325	M00938	0.042453722
232726	M00325	M00938	0.001807071
232729	M00325	M00938	0.029225525
232730	M00325	M00938	0.037814325
232742	M00325	M00938	0.042453722
232744	M00325	M00938	0.016692849
232745	M00325	M00938	0.037814325
232746	M00325	M00938	0.002557327
232750	M00325	M00938	0.022354227
232753	M00325	M00938	0.009996023
232793	M00325	M00650	0.042453722
232854	M00325	M00938	0.04792057
232880	M00325	M00938	0.014120588
232916	M00325	M00938	0.042453722
232946	M00325	M00938	0.033170046
232948	M00325	M00938	0.037814325
232949	M00325	M00938	0.014120588
232950	M00325	M00938	0.029225525
232951	M00325	M00938	0.005468041
233041	M00325	M00938	0.04792057
233086	M00325	M00720	0.04792057
233116	M00325	M00938	0.025937022
233118	M00325	M00938	0.033170046
233120	M00325	M00938	0.014120588
233121	M00325	M00938	0.019641492
233128	M00325	M00938	0.037814325
233132	M00325	M00938	0.033170046
233133	M00325	M00982	0.04792057
234055	M00803	M01036	0.037814325
234550	M00373	M00720	0.042453722
235270	M00196	M00982	0.010850904
235292	M00929	M00803	0.037814325
236431	M00803	M00698	0.002557327
237358	M00257	M00915	0.033170046
237359	M00257	M00803	0.04792057
237608	M00800	M00982	0.037814325
237611	M00800	M00982	0.04792057
237612	M00800	M00982	0.042453722
237621	M00800	M00915	0.025937022
237754	M00196	M00803	0.010397211
237755	M00196	M00803	0.008274822
238167	M00915	M00698	0.037814325
238169	M00005	M00698	0.04792057
238191	M00803	M00698	0.02263407
238263	M00915	M00698	0.002800178
238286	M00915	M00698	0.022728646
238332	M00143	M00720	0.042453722
238392	M00915	M00698	0.037814325
238393	M00196	M00803	0.017069709
238778	M00915	M00698	0.04792057
238934	M00915	M00698	0.042453722
238965	M00915	M00698	0.033170046
238967	M00915	M00698	0.029225525
239038	M00196	M00803	0.012437957
239810	M00341	M00915	0.016692849
239812	M00341	M00915	0.037814325
240375	M00695	M00915	0.037814325
241849	M00803	M00444	0.025937022
241865	M00803	M00444	0.042453722
242379	M00002	M00800	0.037814325
243017	M00804	M00491	0.022354227
243026	M00804	M00982	0.002557327
243037	M00804	M00196	0.042453722
243037	M00804	M00982	0.02263407
243337	M00143	M00982	0.002271423
243386	M00143	M00982	0.005468041
243387	M00143	M00982	0.011209981
243416	M00143	M00982	0.016692849
243584	M00143	M00982	0.001902715
243601	M00804	M00491	0.04792057
243607	M00804	M00196	0.029225525
243622	M00804	M00982	0.033170046
243622	M00143	M00982	0.033170046
243656	M00804	M00444	0.000233615
243657	M00804	M00444	0.02263407
243660	M00804	M00444	0.022354227
243661	M00804	M00444	0.042453722
243668	M00804	M00982	0.042453722
243669	M00804	M00444	0.000486145
243874	M00804	M00491	0.042453722
246358	M00373	M00938	0.04792057
246759	M00938	M00803	0.04792057
246760	M00938	M00803	0.04792057
247062	M00800	M00982	0.016692849
247473	M00929	M00803	0.010397211
247473	M00196	M00803	0.042453722
247614	M00143	M00720	0.00795508
249053	M00143	M00803	0.033170046
251610	M00373	M00915	0.010850904
252496	M00373	M00982	0.033170046
252501	M00373	M00982	0.012437957
252593	M00373	M00982	0.037814325
252598	M00373	M00982	0.01730973
252602	M00373	M00982	0.02263407
252604	M00373	M00915	0.044962056
252604	M00373	M00982	0.044962056
252605	M00373	M00982	0.022728646
252633	M00257	M00721	0.029225525
253459	M01036	M00982	0.042453722
253816	M00257	M00803	0.042453722
253832	M00257	M00803	0.012437957
253833	M00257	M00803	0.000704546
254397	M00373	M00982	0.001557463
254950	M00373	M00982	0.037814325
255447	M00373	M00982	0.019903025
255475	M00373	M00982	0.033170046
255480	M00373	M00982	0.001807071
255481	M00373	M00982	0.009802307
255804	M00800	M00982	0.022354227
255903	M00261	M00189	0.037814325
256122	M00373	M00720	0.02263407
256550	M00373	M00982	0.009120815
257656	M00373	M00982	0.014120588
257658	M00373	M00982	0.025937022
257659	M00373	M00982	0.033170046
258450	M00261	M00189	0.033170046
258597	M00143	M00720	0.042453722
258917	M00800	M00720	0.025987049
259089	M00800	M00720	0.04792057
259117	M00329	M00720	0.029225525
259155	M00373	M00982	0.029225525
259160	M00373	M00982	0.014120588
259776	M01001	M00720	0.007545917
259788	M01001	M00720	0.022354227
259789	M01001	M00720	0.00318159
259789	M00800	M00720	0.007545917
259954	M00800	M00720	0.029225525
259955	M00800	M00720	0.025937022
259956	M00800	M00720	0.029225525
261661	M00373	M00982	0.029225525
261830	M00143	M00720	0.04792057
261907	M00261	M00189	0.012437957
261908	M00261	M00189	0.022354227
261909	M00261	M00189	0.029225525
261957	M00373	M00982	0.02263407
262006	M00261	M00189	0.010397211
262027	M00261	M00189	0.025937022
262151	M00373	M00982	0.04792057
262153	M00373	M00982	0.042453722
262180	M00373	M00982	0.029225525
262255	M00373	M00982	0.042453722
262265	M00373	M00982	0.014936333
262268	M00373	M00938	0.04792057
262269	M00373	M00982	0.000132021
262270	M00373	M00982	0.025937022
262271	M00373	M00982	0.04792057
262279	M00373	M00982	0.029225525
262299	M00373	M00982	0.025937022
262312	M00373	M00196	0.017069709
262312	M00373	M00982	0.001420231
262313	M00373	M00196	0.019903025
262313	M00373	M00982	0.001771456
262320	M00373	M00982	0.042453722
262322	M00373	M00982	0.037814325
262324	M00373	M00982	0.004455661
262963	M00373	M00803	0.01314459
267086	M00329	M00720	0.014120588
267202	M00373	M00982	0.037814325
267204	M00373	M00982	0.010397211
267209	M00373	M00982	0.014120588
267210	M00373	M00982	0.033170046
267212	M00373	M00982	0.006204868
267216	M00373	M00982	0.029225525
267218	M00373	M00982	0.00318159
267219	M00373	M00982	0.010397211
267366	M00257	M00933	0.04792057
267830	M00373	M00982	0.029225525
267832	M00373	M00982	0.042453722
267842	M00373	M00982	0.0065944
267846	M00373	M00982	0.014936333
267847	M00373	M00982	0.019982208
267902	M00143	M00720	0.037814325
268036	M00373	M00982	0.00160757
268037	M00373	M00982	0.019903025
268038	M00373	M00982	0.009120815
268041	M00373	M00982	0.025987049
268307	M00373	M00982	0.037814325
268363	M00373	M00982	0.042453722
268370	M00373	M00982	0.04792057
268371	M00373	M00982	0.025937022
268372	M00373	M00982	0.022728646
269071	M00373	M00982	0.0065944
269072	M00373	M00982	0.010397211
269116	M00373	M00982	0.029225525
269120	M00373	M00982	0.042453722
269128	M00373	M00982	0.011209981
269131	M00373	M00982	0.025937022
269133	M00373	M00982	0.029225525
269135	M00373	M00982	0.005797804
269241	M00329	M00720	0.029225525
269493	M00373	M00982	0.042453722
269502	M00373	M00982	0.001256655
269507	M00373	M00982	0.02263407
269508	M00373	M00982	0.017069709
269509	M00373	M00982	0.029225525
269513	M00373	M00982	0.022354227
269518	M00373	M00982	0.029225525
269604	M00373	M00982	0.04792057
269618	M01036	M00938	0.02263407
269619	M00373	M00982	0.017069709
269620	M00373	M00982	0.033170046
269621	M00373	M00982	0.025937022
269622	M00373	M00982	0.022728646
269651	M00373	M00982	0.029225525
269653	M00373	M00982	0.012849946
269658	M00373	M00982	0.006204868
269659	M00373	M00982	0.009120815
269670	M00373	M00982	0.014120588
269671	M00373	M00982	0.0065944
269672	M00373	M00982	0.012437957
269673	M00373	M00982	0.037814325
269675	M00373	M00982	0.025987049
269688	M00373	M00982	0.033170046
269689	M00373	M00982	0.04792057
269692	M00373	M00982	0.008274822
269693	M00373	M00982	0.019982208
269723	M00143	M00938	0.042453722
269861	M00650	M00803	0.009120815
270090	M00373	M00982	0.009120815
270129	M00373	M00982	0.029225525
270184	M00373	M00982	0.042453722
270198	M00373	M00982	0.042453722
270199	M00373	M00982	0.004787244
270299	M00373	M00982	0.012437957
270736	M00257	M00982	0.04792057
270975	M00373	M00982	0.042453722
270992	M00196	M00938	0.006204868
270993	M00329	M00938	0.029225525
271209	M00373	M00491	0.010397211
271214	M00373	M00982	0.04792057
271230	M00373	M00982	0.002476745
271232	M00373	M00982	0.025937022
271236	M00373	M00982	0.033170046
271306	M00373	M00803	0.029225525
271333	M00373	M00982	0.033170046
271382	M00373	M00982	0.012437957
271394	M00373	M00982	0.029225525
271396	M00373	M00982	0.002800178
271402	M00373	M00982	0.025987049
271433	M00373	M00982	0.02263407
271439	M00373	M00982	0.012849946
271442	M00373	M00196	0.037814325
272736	M00373	M00803	0.037814325
273079	M00446	M00932	0.033170046
273413	M00373	M00982	0.029225525
273441	M00373	M00982	0.037814325
273655	M00143	M00720	0.012849946
273895	M00373	M00982	0.022354227
273897	M00373	M00982	0.0065944
273899	M00373	M00982	0.029225525
273900	M00373	M00982	0.02263407
273962	M00373	M00982	0.04792057
274027	M00373	M00982	0.042453722
274040	M00373	M00982	0.037814325
274632	M00373	M00803	0.037814325
275421	M00373	M00982	0.042453722
275431	M00373	M00982	0.00795508
275432	M00373	M00982	0.042453722
275433	M00373	M00982	0.025937022
275461	M00373	M00491	0.029225525
275461	M00373	M00982	0.014120588
275463	M00373	M00982	0.016692849
275464	M00373	M00491	0.037814325
275464	M00373	M00982	0.019641492
275467	M00373	M00982	0.014120588
275468	M00373	M00982	0.042453722
275472	M00373	M00491	0.042453722
275472	M00373	M00982	0.042453722
275509	M00373	M00982	0.016692849
275511	M00373	M00982	0.025987049
275556	M00373	M00982	0.02263407
275562	M00373	M00982	0.029225525
275577	M00373	M00982	0.029225525
275581	M00373	M00982	0.042453722
275582	M00373	M00982	0.022728646
275584	M00373	M00938	0.042453722
275586	M00373	M00938	0.04792057
275611	M00373	M00189	0.025937022
275612	M00373	M00189	0.005468041
275612	M00373	M00982	0.04792057
275613	M00373	M00189	0.042453722
275618	M00373	M00189	0.042453722
276006	M00143	M00720	0.04792057
276118	M00143	M00720	0.025937022
276223	M00143	M00720	0.019641492
276348	M00373	M00982	0.025987049
276593	M00373	M00982	0.025937022
276594	M00373	M00982	0.012849946
276632	M00373	M00982	0.04792057
276700	M00373	M00982	0.007545917
276779	M00800	M00915	0.016692849
277074	M00257	M00915	0.037814325
277155	M00800	M00915	0.025937022
277244	M00257	M00803	0.04792057
277244	M00257	M01036	0.04792057
277253	M00257	M00803	0.000892695
277253	M00257	M00915	0.012437957
277256	M00257	M00803	0.016692849
277257	M00257	M00803	0.010397211
277257	M00257	M00982	0.004455661
277322	M00257	M00803	0.042453722
277326	M00257	M00803	0.033170046
277335	M00257	M00803	0.029225525
277336	M00257	M00803	0.033170046
277337	M00257	M00803	0.002476745
277339	M00257	M00803	0.042453722
277340	M00257	M00803	0.019641492
277342	M00257	M00803	0.009507573
277934	M00189	M00915	0.022354227
278276	M00373	M00803	0.014936333
278284	M00373	M00938	0.022354227
278313	M00373	M00803	0.042453722
278319	M00373	M00803	0.007218361
279104	M00373	M00982	0.019641492
279145	M00373	M00938	0.006204868
279146	M00373	M00938	0.005468041
279147	M00373	M00938	0.04792057
279178	M00196	M00803	0.022354227
279189	M00373	M00982	0.02263407
279756	M00373	M00938	0.037814325
279759	M00373	M00938	0.003928912
279762	M00373	M00938	0.022354227
280316	M00373	M00982	0.042453722
280328	M00373	M00982	0.042453722
280329	M00373	M00982	0.019641492
280337	M00373	M00982	0.042453722
280354	M00373	M00982	0.019641492
280376	M00373	M00982	0.029225525
280380	M00373	M00982	0.012437957
280384	M00373	M00982	0.025937022
280502	M00373	M00938	0.029225525
280555	M00373	M00982	0.010397211
280632	M00929	M00693	0.00070063
280633	M01036	M01031	0.000257183
280713	M00774	M00051	0.000121263
282494	M00650	M00932	0.029225525
282562	M00329	M00932	0.019641492
282563	M00329	M00932	0.042453722
282564	M00329	M00932	0.04792057
282823	M00929	M00993	0.014120588
282930	M00261	M00977	0.033170046
283439	M00261	M00977	0.000486145
284320	M00261	M00977	2.73E-06
284450	M00261	M00977	4.13E-05
284629	M00261	M00977	0.000272521
284743	M00261	M00977	3.53E-05
284755	M00261	M00977	7.59E-05
284763	M00261	M00977	1.84E-08
284768	M00261	M00977	1.43E-06
284775	M00261	M00977	5.81E-06
284781	M00261	M00977	4.80E-09
284786	M00261	M00977	3.03E-08
284789	M00261	M00977	1.03E-06
284790	M00261	M00977	7.07E-06
284791	M00261	M00977	4.51E-08
284792	M00261	M00977	3.60E-10
285022	M00069	M01035	0.005313082
285023	M00069	M01035	5.29E-05
285024	M00069	M01035	1.02E-07
285173	M00135	M00342	0
285289	M00034	M00931	0.037814325
285303	M00966	M00444	0.008679699
286034	M00261	M00977	2.79E-08
286039	M00261	M00977	7.49E-07
286041	M00261	M00977	4.13E-05
286043	M00261	M00977	1.72E-08
286045	M00261	M00977	4.93E-09
286246	M00034	M00915	0.022354227
286510	M00774	M00053	0.004203114
286537	M00774	M00053	0.047878398
286541	M00774	M00053	0.042453722
286634	M00774	M00053	0.025213452
286694	M00774	M00053	0.0010801
286740	M00774	M00053	0.001215541
286789	M00774	M00053	0.018484716
286834	M00774	M00053	0.000175146
286875	M00774	M00053	0.001500737
286921	M00774	M00053	4.42E-09
286948	M00774	M00053	0.04792057
287031	M00774	M00053	6.63E-05
287047	M00261	M00977	1.15E-06
287050	M00774	M00053	0.014592277
287072	M00774	M00053	7.48E-05
287121	M00774	M00053	0.00018841
287141	M00774	M00053	0.022354227
287142	M00774	M00053	0.016692849
287156	M00774	M00053	0.000326237
287157	M00774	M00053	0.022728646
287167	M00955	M00921	1.91E-10
287167	M00955	M00205	0
287167	M00205	M00921	0.026951336
287168	M00955	M00921	0
287168	M00955	M00192	0
287168	M00192	M00921	0
287169	M00955	M00960	4.17E-06
287169	M00955	M00192	0
287216	M00449	M00720	0.006204868
287224	M00449	M00720	0.017391705
287348	M00966	M00444	0.029225525
287612	M00143	M00196	0.04792057
287642	M00449	M00800	0.01730973
287787	M00491	M00196	0.042453722
287796	M00143	M00196	0.037814325
287830	M00449	M00720	0.037814325
287865	M00449	M00650	0.029225525
288535	M00261	M00977	1.75E-05
288539	M00261	M00977	5.57E-06
288543	M00261	M00977	3.83E-05
288544	M00261	M00977	4.05E-07
289406	M00929	M00693	0.001671863
290688	M00261	M00977	9.35E-06
290691	M00261	M00977	2.16E-06
290693	M00261	M00977	1.92E-07
290972	M00135	M00342	0
290973	M00135	M00342	0
290974	M00772	M00972	4.57E-11
291141	M00966	M00444	0.006877838
292499	M00261	M00977	0.000892695
292504	M00261	M00977	0.003023391
292507	M00261	M00977	1.24E-08
292508	M00261	M00977	0.000537119
292714	M00929	M00693	0.025570499
292865	M00774	M00051	0.000751458
293386	M00025	M00743	0.00160757
293460	M00025	M00743	6.21E-07
293618	M00025	M00743	6.78E-06
293846	M00025	M00743	0.000556782
293943	M00025	M00743	5.43E-10
294034	M00025	M00743	1.92E-07
294092	M00025	M00743	2.95E-05
294180	M00025	M00743	4.53E-06
294437	M00025	M00743	5.24E-06
294574	M00025	M00743	6.16E-07
294769	M00025	M00743	1.75E-06
294927	M00025	M00743	1.49E-06
295037	M00025	M00743	2.91E-09
295382	M00025	M00743	0.000192726
295567	M00025	M00743	1.81E-07
295690	M00025	M00743	7.68E-10
296011	M00025	M00743	6.25E-08
296157	M00025	M00743	2.89E-06
296334	M00025	M00743	1.28E-07
296469	M00025	M00743	6.83E-10
296633	M00025	M00743	1.23E-06
296799	M00025	M00743	3.10E-11
296966	M00025	M00743	8.31E-05
297114	M00261	M00977	0.000160732
297124	M00261	M00977	0.000486145
297137	M00261	M00977	0.000160732
297140	M00261	M00977	3.10E-08
297147	M00261	M00977	1.25E-06
297153	M00261	M00977	7.59E-08
297154	M00261	M00977	7.59E-05
297157	M00261	M00977	1.00E-06
297160	M00261	M00977	4.81E-06
297162	M00261	M00977	1.10E-08
297163	M00025	M00743	1.62E-06
297198	M00025	M00733	0.029225525
297250	M00025	M00743	5.72E-08
297458	M00025	M00743	3.87E-06
297537	M00025	M00743	0
297604	M00025	M00743	1.59E-07
297605	M00025	M00743	1.33E-09
297606	M00025	M00743	4.42E-07
297607	M00025	M00743	3.41E-10
297608	M00025	M00743	1.44E-06
297609	M00025	M00743	7.68E-10
297610	M00025	M00743	0.000486145
297611	M00025	M00743	3.53E-05
297612	M00025	M00743	7.09E-07
297613	M00025	M00743	4.05E-06
297614	M00025	M00743	0.002476745
297615	M00025	M00743	0.000976262
297616	M00025	M00743	0.001671863
297617	M00025	M00743	1.20E-07
297618	M00025	M00743	8.92E-06
297619	M00025	M00743	6.10E-05
297620	M00025	M00743	7.42E-07
297621	M00025	M00743	0.000997733
297622	M00025	M00743	2.95E-05
297623	M00025	M00743	1.34E-05
297624	M00025	M00743	1.60E-06
297625	M00025	M00743	6.76E-05
297626	M00025	M00743	0.000502422
297627	M00025	M00743	1.12E-07
297628	M00025	M00743	3.06E-09
297629	M00025	M00743	2.00E-06
297630	M00025	M00743	2.95E-07
297631	M00025	M00743	2.43E-05
297632	M00025	M00743	1.00E-06
297915	M00135	M00342	0
298315	M00929	M00693	0.042453722
298320	M00929	M00693	0.015153301
298321	M00929	M00693	0.033170046
299937	M00143	M00695	0.012437957
299946	M00143	M00695	0.04792057
301688	M00800	M00986	0.025937022
302510	M00774	M00051	0.011209981
302511	M00774	M00051	0.008274822
302513	M00774	M00051	0.025987049
303586	M00982	M00986	0.02263407
304246	M00261	M00977	0.000436103
304477	M00929	M00993	0.029225525
304565	M00929	M00993	0.006943262
304584	M00929	M00993	0.010850904
305945	M00196	M00695	0.029225525
306016	M00196	M00695	0.042453722
306076	M00373	M00915	0.04792057
306169	M00800	M00695	0.042453722
306231	M00196	M00695	0.04792057
306329	M00264	M00720	0.04792057
306369	M00264	M00720	0.029225525
306416	M00264	M00720	0.042453722
306637	M00929	M00720	0.029225525
307164	M00665	M00720	0.033170046
307404	M00261	M00977	6.90E-05
307847	M00380	M00982	0.025937022
307848	M00380	M00982	0.004455661
307885	M00380	M00938	0.005468041
307887	M00380	M00938	0.010850904
307896	M00380	M00938	0.012437957
307942	M00380	M00257	0.033170046
307945	M00380	M00982	0.019953444
308022	M00380	M00196	0.029225525
308023	M00380	M00196	0.022354227
308026	M00380	M00196	0.010850904
308028	M00380	M00196	0.012849946
308029	M00380	M00196	0.025937022
308030	M00380	M00196	0.00795508
308083	M00380	M00982	0.033170046
308172	M00261	M00977	0.000257183
308318	M00646	M00800	0.037814325
308555	M00261	M00977	0.000304356
309472	M00261	M00977	0.000440907
309721	M00143	M00695	0.042453722
310276	M00143	M00695	0.017069709
310373	M00143	M00695	0.009120815
310376	M00800	M00695	0.042453722
310487	M00143	M00695	0.012437957
310497	M00143	M00695	0.022354227
310498	M00143	M00695	0.019903025
[truncated: 69,392 more rows]
[truncated: 1 more columns]
